# Supplementary material for: Examination of the ocean as a source for atmospheric microplastics
Source: PLoS One. 2020 May 12;15(5):e0232746. doi: 10.1371/journal.pone.0232746 (PMC7217454; doi:10.1371/journal.pone.0232746)
Supplement: S3 Data — (XLSX) [file pone.0232746.s003.xlsx]

## Sheet: Sheet1
Cumulative MP counts relative to wind direction and sampler (MP/m3)	LD/HDPE	PET	PP	PS	PVC
cloud onshore	0.109131	0.0140353	0.0047924	0.0198366	0.0189521
air onshore	7.18853	1.35129	0.875835	1.35117	1.07822
cloud offshore	0.346446	0.0294556	0.0237375	0.0235374	0.0323535
air offshore	30.2797	7.02883	3.19085	10.7917	6.05438
start date	stop date	hours	ID	Air Mass Sampler	Atmospheric Water Vapour Sampler (CASCC2)	wind
				particles per m3	particles per m3
05.10.2018	06.10.2018	22	A1	1.61907	0.0920016	v light onshore breeze
06.10.2018	07.10.2018	24	A2	1.46792	0.0546897	20kts, windy, onshore
07.10.2018	08.10.2018	24	A3	4.37947	0.0417964	20kts, windy, onshore
08.10.2018	09.10.2018	24	A4	4.37859	0.0407964	onshore moderate breeze
09.10.2018	10.10.2018	26.5	A5	11.3829	0.037465	offshore, light wind
10.10.2018	11.10.2018	22.5	A6	4.06217	0.0690847	offshore, light wind
11.10.2018	12.10.2018	24	A7	8.87533	0.0280608	offshore, light wind
12.10.2018	13.10.2018	23	A8	13.958	0.0193775	offshore, light to no wind
13.10.2018	13.10.2018	2.5	A8a	19.3796	0.185171	calm, sea fog
Blanks
cloudcatcher blanks			4.5	MP/filter
aerosol pump blanks			7	MP/filter
surf zone sea water blanks			7.5	MP/filter
laboratory blank			3	MP/filter
Cloudcatcher summary						Aerosol summary						Surf zone sea water summary*
ID	MP Count	MP per filter	m3 air sampled	particles per m3		ID	MP Count	MP per filter	m3 air sampled	particles per m3		ID	MP Count	MP per filter	L water sampled	particles per m3	tide height	tide state
A1	77	606	6584.16	0.0920016		A1	10.5	29.1059	17.977	1.61907		A1	5.01587	34.2119	5	6842.37	3.987	1 hr before high tide
A2	51	393	7182.72	0.0546897		A2	10.5	29.1059	19.828	1.46792		A2	5.55387	38.6858	5	7737.17	3.76	2 hrs before high tide
A3	41	300	7182.72	0.0417964		A3	17.5	87.3178	19.938	4.37947		A3	3.01587	17.5799	3	5859.97	2.724	3 hrs before high tide
A4	40	293	7182.72	0.0407964		A4	17.5	87.3178	19.942	4.37859		A4	3.51587	21.7379	3	7245.96	2.266	4 hrs before high tide
A5	40	297	7930.92	0.037465		A5	37.49	253.554	22.275	11.3829		A5	4.01587	25.8959	3	8631.96	1.838	2 hrs after low tide
A6	60	465	6733.8	0.0690847		A6	15.5	70.6858	17.401	4.06217		A6	2.07459	9.75221	3	3250.74	1.684	1 hr after low tide
A7	29	202	7182.72	0.0280608		A7	28.5	178.794	20.145	8.87533		A7	3.07459	18.0682	3	6022.73	1.692	low tide
A8	21	133	6883.44	0.0193775		A8	39.5	270.269	19.363	13.958		A8	6.01587	42.5278	5	8505.57	1.915	1 hr before low tide
A8a	21	139	748.2	0.185171		A8a	11.5	37.4219	1.931	19.3796
												* it is noted that these samples are collected in the surf rather than sea water and therefore an area of high tubulence and mixing resulting in elevated MP counts potentially due to the linear boundary and mixing effect of the beach and the potential collection of MP from beach sand.
	mean		6401.27	0.0631604			mean		17.6444	7.72256			mean			6762.06	2.48325
	StDev		2153.96	0.0507334			StDev		6.05225	6.14027			StDev			1749.19	0.92587
	field filters (n)			9			field filters (n)			9			field filters (n)				8
	µRaman samples (n)			27			µRaman samples (n)			27			µRaman samples (n)				24
